# Supplementary material for: Accounting for location uncertainty in azimuthal telemetry data improves ecological inference
Source: Mov Ecol. 2018 Jul 25;6:14. doi: 10.1186/s40462-018-0129-1 (PMC6058391; doi:10.1186/s40462-018-0129-1)
Supplement: Supplementary file 4 — R code to simulate azimuthal data under different study designs and fit the azimuthal telemetry model. (ZIP 50 kb) [file 40462_2018_129_MOESM4_ESM.zip]

Archive with 61 entries (42 files):
- Additional File 4 - updated/
- Additional File 4 - updated/.DS_Store
- __MACOSX/
- __MACOSX/Additional File 4 - updated/
- __MACOSX/Additional File 4 - updated/._.DS_Store
- Additional File 4 - updated/3_bearings/
- Additional File 4 - updated/3_bearings/.DS_Store
- __MACOSX/Additional File 4 - updated/3_bearings/
- __MACOSX/Additional File 4 - updated/3_bearings/._.DS_Store
- Additional File 4 - updated/3_bearings/encircle/
- Additional File 4 - updated/3_bearings/encircle/encirc_k100_b3.R
- __MACOSX/Additional File 4 - updated/3_bearings/encircle/
- __MACOSX/Additional File 4 - updated/3_bearings/encircle/._encirc_k100_b3.R
- Additional File 4 - updated/3_bearings/encircle/encirc_k25_b3.R
- __MACOSX/Additional File 4 - updated/3_bearings/encircle/._encirc_k25_b3.R
- __MACOSX/Additional File 4 - updated/3_bearings/._encircle
- Additional File 4 - updated/3_bearings/random/
- Additional File 4 - updated/3_bearings/random/rand_k100_b3.R
- __MACOSX/Additional File 4 - updated/3_bearings/random/
- __MACOSX/Additional File 4 - updated/3_bearings/random/._rand_k100_b3.R
- Additional File 4 - updated/3_bearings/random/rand_k25_b3.R
- __MACOSX/Additional File 4 - updated/3_bearings/random/._rand_k25_b3.R
- __MACOSX/Additional File 4 - updated/3_bearings/._random
- Additional File 4 - updated/3_bearings/road/
- Additional File 4 - updated/3_bearings/road/road_k100_b3.R
- __MACOSX/Additional File 4 - updated/3_bearings/road/
- __MACOSX/Additional File 4 - updated/3_bearings/road/._road_k100_b3.R
- Additional File 4 - updated/3_bearings/road/road_k25_b3.R
- __MACOSX/Additional File 4 - updated/3_bearings/road/._road_k25_b3.R
- __MACOSX/Additional File 4 - updated/3_bearings/._road
- __MACOSX/Additional File 4 - updated/._3_bearings
- Additional File 4 - updated/4_bearings/
- Additional File 4 - updated/4_bearings/.DS_Store
- __MACOSX/Additional File 4 - updated/4_bearings/
- __MACOSX/Additional File 4 - updated/4_bearings/._.DS_Store
- Additional File 4 - updated/4_bearings/encircle/
- Additional File 4 - updated/4_bearings/encircle/encirc_k100_b4.R
- __MACOSX/Additional File 4 - updated/4_bearings/encircle/
- __MACOSX/Additional File 4 - updated/4_bearings/encircle/._encirc_k100_b4.R
- Additional File 4 - updated/4_bearings/encircle/encirc_k25_b4.R
- __MACOSX/Additional File 4 - updated/4_bearings/encircle/._encirc_k25_b4.R
- __MACOSX/Additional File 4 - updated/4_bearings/._encircle
- Additional File 4 - updated/4_bearings/random/
- Additional File 4 - updated/4_bearings/random/rand_k100_b4.R
- __MACOSX/Additional File 4 - updated/4_bearings/random/
- __MACOSX/Additional File 4 - updated/4_bearings/random/._rand_k100_b4.R
- Additional File 4 - updated/4_bearings/random/rand_k25_b4.R
- __MACOSX/Additional File 4 - updated/4_bearings/random/._rand_k25_b4.R
- __MACOSX/Additional File 4 - updated/4_bearings/._random
- Additional File 4 - updated/4_bearings/road/
- Additional File 4 - updated/4_bearings/road/road_k100_b4.R
- __MACOSX/Additional File 4 - updated/4_bearings/road/
- __MACOSX/Additional File 4 - updated/4_bearings/road/._road_k100_b4.R
- Additional File 4 - updated/4_bearings/road/road_k25_b4.R
- __MACOSX/Additional File 4 - updated/4_bearings/road/._road_k25_b4.R
- __MACOSX/Additional File 4 - updated/4_bearings/._road
- __MACOSX/Additional File 4 - updated/._4_bearings
- Additional File 4 - updated/gusgATM_0.2.0.tar.gz
- Additional File 4 - updated/README.txt
- __MACOSX/Additional File 4 - updated/._README.txt
- __MACOSX/._Additional File 4 - updated
