# Supplementary material for: Accounting for location uncertainty in azimuthal telemetry data improves ecological inference
Source: Mov Ecol. 2018 Jul 25;6:14. doi: 10.1186/s40462-018-0129-1 (PMC6058391; doi:10.1186/s40462-018-0129-1)
Supplement: Supplementary file 4 — R code to simulate azimuthal data under different study designs and fit the azimuthal telemetry model. (ZIP 50 kb) [file 40462_2018_129_MOESM4_ESM.zip › Additional File 4 - updated/3_bearings/encircle/encirc_k100_b3.R]

##
## SIMULATION: design = encircle, kappa = 100, bearings = 3
##

## libraries ----
library(CircStats)
library(gusgATM)
library(MASS)
library(mgcv)
library(sigloc)
library(truncdist)

## mcmc options ----
sim.N.mcmc <- 55000
sim.burn <- 5000

## begin simulation loop ----
for(z in 1:20){
  ## transmitter location ----
  spt_mat <- matrix(NA, ncol = 2, nrow = 30)
  for(i in 1:30){
    spt_mat[i,] <- runif(n = 2, min = 1000, max = 2000)
  }
  
  ## number of bearings per location ----
  jList <- rep(x = 3, times = 30)
  
  ## observed locations ----
  theta_ls <- list()
  for(i in 1:30){
    theta_ls[[i]] <- numeric()
    theta_ls[[i]][1] <- runif(n = 1, min = -pi, max = pi)
    for(j in 2:jList[i]){
      theta_ls[[i]][j] <- theta_ls[[i]][j-1] + runif(n = 1, min = pi/6, max = pi/3)
    }
    ## ensure on interval [-pi,pi]
    for(j in 1:jList[i]){
      theta_ls[[i]][j] <- ifelse(theta_ls[[i]][j] > pi, theta_ls[[i]][j] - 2*pi, theta_ls[[i]][j])
    }
  }
  
  ## distance between transmitter and observer location ----
  d_ls <- list()
  for(i in 1:30){
    d_ls[[i]] <- rtrunc(n = jList[i], spec = "exp", a = 25, b = 2000, rate = 0.003937118)
  }
  
  ## location of observer ----
  tpt_ls <- list()
  tpt_ls[[1]] <- list()
  for(i in 1:30){
    tpt_ls[[1]][[i]] <- matrix(NA, nrow = 2, ncol = jList[i])
    for(j in 1:jList[i]){
      tpt_ls[[1]][[i]][,j] <- c(spt_mat[i,1] + cos(theta_ls[[i]][j]) * d_ls[[i]][j], 
                                spt_mat[i,2] + sin(theta_ls[[i]][j]) * d_ls[[i]][j])
    }
  }
  
  ## observed bearings with uncertainty ----
  theta_adj <- list()
  theta_adj[[1]] <- theta_ls
  for(i in 1:30){
    for(j in 1:length(theta_ls[[i]])){
      theta_adj[[1]][[i]][j] <- rvm(n = 1, mean = (theta_ls[[i]][j] - pi), k = 100)
    }
  }
  
  ## visual check ----
  # for(i in 1:30){
  #   tmp <- t(tpt_ls[[1]][[i]])
  #   plot(spt_mat[i,1], spt_mat[i,2], xlim = c(spt_mat[i,1] - 1000, spt_mat[i,1] + 1000),
  #        ylim = c(spt_mat[i,2] - 1000, spt_mat[i,2] + 1000), pch = 20, col = 2, main = paste0("i = ",i))
  #   points(tmp)
  #   for(j in 1:nrow(tmp)){
  #     segments(x0 = tmp[j,1], y0 = tmp[j,2], x1 = tmp[j,1] + cos(theta_adj[[1]][[i]][j])*1e10,
  #              y1 = tmp[j,2] + sin(theta_adj[[1]][[i]][j])*1e10)
  #   }
  #   for(j in 1:(nrow(tmp)-1)){
  #     segments(x0 = tmp[j,1], y0 = tmp[j,2], x1 = tmp[j+1,1], y1 = tmp[j+1,2], lty = 2)
  #   }
  # }
  
  ## ATM model mcmc ----
  L_n <- 1
  I_n <- 30
  
  loc_sim <- vhf.vM.mcmc(z.list = tpt_ls, theta.list = theta_adj, L_n = L_n, I_n = I_n, n.mcmc = sim.N.mcmc, 
                         radius = 2000, node.dist = 40, n.burn = sim.burn)
  
  mu_save <- list()
  for(l in 1:L_n){
    for(i in 1:I_n[l]){
      mu_save[[i]] <- t(loc_sim[[1]][[l]][i,,])
    }
  }
  
  ## compute 95% isopleth of the smoothed discretized location posterior ----
  cl_ls <- list()
  for(k in 1:length(mu_save)){
    mu_tmp <- matrix(NA, nrow = nrow(mu_save[[k]]), ncol = 2)
    for(i in 1:nrow(mu_save[[k]])){
      mu_tmp[i,] <- c(runif(1, mu_save[[k]][i,1] - 20, mu_save[[k]][i,1] + 20),
                      runif(1, mu_save[[k]][i,2] - 20, mu_save[[k]][i,2] + 20))
    }
    tmp_kernel <- kde2d(mu_tmp[,1], mu_tmp[,2], n = 500,
                        lims = c(min(mu_tmp[,1]) - 2000, max(mu_tmp[,1]) + 2000, 
                                 min(mu_tmp[,2]) - 2000, max(mu_tmp[,2]) + 2000))

    prob <- 0.95
    dx <- diff(tmp_kernel$x[1:2])
    dy <- diff(tmp_kernel$y[1:2])
    sz <- sort(tmp_kernel$z)
    c1 <- cumsum(sz) * dx * dy
    lvls <- sapply(prob, function(x) {
      approx(c1, sz, xout = 1 - x)$y
    })
    cl_ls[[k]] <- contourLines(x = tmp_kernel$x, y = tmp_kernel$y, z = tmp_kernel$z, levels = lvls)
  }
  
  ## compute posterior mode ----
  mode_mat2 <- matrix(NA, ncol = 2, nrow = length(mu_save))
  for(k in 1:length(mu_save)){
    ux <- unique(mu_save[[k]])
    mode_mat2[k,] <- ux[which.max(colSums(gusgATM:::pmode_cpp(x = mu_save[[k]], ux = ux)$modeI)),]
  }
  
  ## construct dataframe for sigloc ----
  z.mat2 <- matrix(unlist(tpt_ls), ncol = 2, byrow = T)
  df <- cbind(z.mat2, unlist(theta_adj))
  df[,3] <- df[,3] * (180/pi)
  df[,3] <- ifelse(df[,3] < 0, df[,3] + 360, df[,3])
  df[,3] <- 90 - df[,3]
  df <- cbind(seq(100,2000,length = nrow(df)),df)
  tmp <- rep(1, jList[1])
  for(i in 2:30){
    tmp <- c(tmp, rep(i,jList[i]))
  }
  df <- cbind(tmp, df)
  df <- cbind(sample(x = c("obs1","obs2","obs3"), size = nrow(df), replace = T), df)
  df <- cbind(sample(x = c("2/9/2017","2/15/2017","2/19/2017"), size = nrow(df), replace = T), df)
  df <- data.frame(df)
  colnames(df) <- c("Date","Observers","GID","Time","Easting","Northing","Azimuth")
  df$Time <- as.numeric(as.character(df$Time))
  df$Easting <- as.numeric(as.character(df$Easting))
  df$Northing <- as.numeric(as.character(df$Northing))
  df$Azimuth <- as.numeric(as.character(df$Azimuth))
  df$GID <- as.integer(as.character(df$GID))
  
  ## sigloc estimates of location ----
  df_sl <- as.receiver(df)
  loc <- locate(df_sl)
  
  ## negative variance = BadPoint ----
  for(i in 1:30){
    v_tmp <- (loc$Var_X[i] <= 0) + (loc$Var_Y[i] <= 0)
    loc$BadPoint[i] <- ifelse(v_tmp == 0, 0, 1)
  }
  
  ## compute componentwise average of bearing intersections for BadPoint's ----
  loc2 <- matrix(NA, ncol = 2, nrow = 30)
  for(i in which(loc$BadPoint != 1)){
    loc2[i,] <- c(loc$X[i],loc$Y[i])
  }
  for(i in which(loc$BadPoint == 1)){
    loc2[i,] <- bearing_int_avg(obs_pts = tpt_ls[[1]][[i]], theta = theta_adj[[1]][[i]])$int_avg
  }
  
  ## Euclidean distance between true location and estimate ----
  d_sl <- numeric()
  for(i in 1:30){
    d_sl[i] <- dist(rbind(loc2[i,], spt_mat[i,]))
  }

  d_pm2 <- numeric()
  for(i in 1:30){
    d_pm2[i] <- dist(rbind(mode_mat2[i,], spt_mat[i,]))
  }
  
  ## number of successful MLEs ----
  n_mle <- length(which(loc$BadPoint != 1))
  
  ## coverage of 95% isopleth/ellipse ----
  cvg_pm <- numeric()
  for(i in 1:30){
    cvg_tmp <- numeric()
    for(j in 1:length(cl_ls[[i]])){
      cvg_tmp[j] <- in.out(cbind(cl_ls[[i]][[j]]$x, cl_ls[[i]][[j]]$y), spt_mat[i,])
    }
    cvg_pm[i] <- sum(cvg_tmp)
  }
  
  cvg_sl <- numeric()
  uid <- 1
  for(i in which(loc$BadPoint != 1)){
    ep <- ellipse(loc$Cov_XY[i]/(sqrt(loc$Var_X[i])*sqrt(loc$Var_Y[i])),
                  scale = c(sqrt(loc$Var_X[i]),sqrt(loc$Var_Y[i])),
                  centre = c(loc$X[i],loc$Y[i]), level = 0.95)
    cvg_sl[uid] <- in.out(ep, spt_mat[i,])
    uid <- uid + 1
  }
  
  
  ## assemble output ----
  sim_result <- list(spt_mat = spt_mat,
                     tpt_ls = tpt_ls, 
                     theta_adj = theta_adj,
                     loc_sim = loc_sim,
                     mu_save = mu_save,
                     mode_mat2 = mode_mat2,
                     loc2 = loc2, 
                     d_sl = d_sl, 
                     d_pm2 = d_pm2,
                     n_mle = n_mle,
                     cvg_pm = cvg_pm,
                     cvg_sl = cvg_sl)
  
  ## write output to file ----
  save(sim_result, file = paste0(getwd(),"/encirc_k100_b3_sim",z,".Rdata"))
  
  ## print simulation progress ----
  print(z)
}
