# Supplementary material for: Accounting for location uncertainty in azimuthal telemetry data improves ecological inference
Source: Mov Ecol. 2018 Jul 25;6:14. doi: 10.1186/s40462-018-0129-1 (PMC6058391; doi:10.1186/s40462-018-0129-1)
Supplement: Supplementary file 4 — R code to simulate azimuthal data under different study designs and fit the azimuthal telemetry model. (ZIP 50 kb) [file 40462_2018_129_MOESM4_ESM.zip › Additional File 4 - updated/README.txt]

## Installation
Prior to installation, ensure a compiler (`Rtools` for Windows, `gfortran` for macOS) has been associated with R. To install the package, execute the following via the command line

```
R CMD INSTALL gusgATM_0.2.0.tar.gz
```
If a dependency is not available, install package and then rerun the above command.
